# Supplementary material for: miRNA Pattern in Hypoxic Microenvironment of Kidney Cancer—Role of PTEN
Source: Biomolecules. 2022 May 11;12(5):686. doi: 10.3390/biom12050686 (PMC9138332; doi:10.3390/biom12050686)
Supplement: Supplementary file 1 [file biomolecules-12-00686-s001.zip]

Archive with 1 entries (1 files):
- biomolecules-1636547-supplementary.pdf
